# Supplementary material for: Phenazine oxidation by a distal electrode modulates biofilm morphogenesis
Source: Biofilm. 2020 May 13;2:100025. doi: 10.1016/j.bioflm.2020.100025 (PMC7798475; doi:10.1016/j.bioflm.2020.100025)
Supplement: Supplementary dataset 1 [file mmc3.xlsx]

## Sheet: percent wrinkling over time
	run 1 (depicted in Fig. 2B)				run 2				run 3
	without PMS		with PMS		without PMS		with PMS		without PMS		with PMS
time (h)	no potential	potential	no potential	potential	no potential	potential	no potential	potential	no potential	potential	no potential	potential
0	2	1	1	0	0	1	2	1	1	1	0	0
0.5	4	2	2	0	0	1	4	2	2	2	0	1
1	6	4	2	0	0	1	6	4	4	3	0	1
1.5	7	5	2	0	0	1	7	5	5	4	1	2
2	9	6	2	0	0	1	9	6	6	4	1	3
2.5	10	7	2	0	0	2	10	7	7	5	1	3
3	11	7	3	0	0	2	11	7	8	5	1	4
3.5	12	8	3	0	0	3	12	8	9	6	1	4
4	13	9	3	0	0	3	13	9	9	7	1	4
4.5	14	9	4	0	0	3	14	9	10	8	1	5
5	15	10	4	0	0	4	15	10	10	8	2	5
5.5	15	11	4	0	0	4	15	11	11	9	2	5
6	16	12	4	0	0	4	16	12	12	9	2	6
6.5	16	12	4	0	0	5	16	12	12	10	2	6
7	17	13	4	0	0	5	17	13	12	10	2	6
7.5	17	14	5	0	0	5	17	14	13	11	2	6
8	18	15	5	0	0	5	18	15	13	11	3	6
8.5	18	16	5	0	0	5	18	16	14	12	3	7
9	18	16	5	0	0	5	18	16	14	12	3	7
9.5	19	17	5	0	0	5	19	17	15	13	3	7
10	19	17	5	0	0	5	19	17	15	14	3	7
10.5	19	18	5	0	0	5	19	18	16	15	3	7
11	20	19	6	0	0	5	20	19	16	15	3	7
11.5	20	20	6	0	0	5	20	20	17	16	3	8
12	20	20	6	0	0	5	20	20	17	16	3	8
12.5	21	21	6	0	0	5	21	21	18	17	3	8
13	20	21	6	0	0	5	20	21	18	17	4	8
13.5	21	22	7	0	0	5	21	22	20	18	4	9
14	21	22	7	0	0	5	21	22	20	18	4	8
14.5	21	22	7	0	0	5	21	22	21	19	4	9
15	22	23	7	0	0	5	22	23	23	19	4	9
15.5	22	24	7	0	0	5	22	24	26	20	4	9
16	22	23	8	0	0	5	22	23	29	21	4	9
16.5	23	24	8	0	0	5	23	24	35	22	4	10
17	23	25	8	0	0	5	23	25	41	24	5	10
17.5	23	24	8	0	0	5	23	24	49	27	4	10
18	24	25	8	0	0	5	24	25	56	30	5	10
18.5	24	26	9	0	0	5	24	26	62	35	5	10
19	24	25	9	0	0	5	24	25	67	40	5	10
19.5	25	26	9	0	0	5	25	26	72	47	5	11
20	25	26	9	0	0	4	25	26	75	54	5	11
20.5	25	26	10	0	0	5	25	26	78	62	5	11
21	26	27	10	0	0	5	26	27	79	67	6	11
21.5	26	27	10	0	0	4	26	27	81	74	6	11
22	27	28	11	0	0	4	27	28	81	78	8	11
22.5	27	28	11	0	0	4	27	28	83	82	9	11
23	28	28	11	0	0	4	28	28	82	83	11	12
23.5	29	29	12	0	0	4	29	29	84	86	13	12
24	30	29	13	0	0	4	30	29	83	85	18	12
24.5	30	29	14	0	0	5	30	29	85	87	24	12
25	31	30	16	0	0	6	31	30	85	86	30	12
25.5	32	31	20	0	0	9	32	31	86	87	42	12
26	33	30	25	1	1	12	33	30	86	87	53	13
26.5	35	31	32	1	3	18	35	31	87	88	64	13
27	38	31	38	1	8	24	38	31	87	87	73	13
27.5	40	31	44	1	13	30	40	31	89	88	79	13
28	45	32	50	1	19	38	45	32	88	87	82	13
28.5	51	33	54	1	25	43	51	33	89	89	86	13
29	54	33	58	1	29	46	54	33	89	88	89	14
29.5	60	34	62	1	33	49	60	34	91	89	91	14
30	64	34	65	2	36	52	64	34	90	88	91	15
30.5	69	34	68	3	37	53	69	34	92	90	93	18
31	73	35	71	4	39	54	73	35	91	88	95	21
31.5	76	34	74	7	41	56	76	34	92	90	94	26
32	80	35	75	11	41	56	80	35	92	89	96	30
32.5	83	36	77	15	42	57	83	36	93	90	97	34
33	83	36	79	19	43	59	83	36	93	89	95	37
33.5	86	38	79	23	44	60	86	38	95	90	96	40
34	87	41	81	27	43	60	87	41	94	89	97	43
34.5	86	42	83	31	44	61	86	42	95	90	96	44
35	88	45	84	34	46	63	88	45	96	91	97	47
35.5	89	47	85	36	46	63	89	47	96	90	98	49
36	87	48	86	39	48	64	87	48	95	89	96	49
36.5	89	50	85	41	49	65	89	50	97	90	97	50
37	90	52	86	44	49	65	90	52	96	90	98	52
37.5	88	52	87	47	50	66	88	52	97	91	97	52
38	90	53	85	49	51	67	90	53	97	90	98	53
38.5	91	55	86	52	51	67	91	55			98	56
39	90	55	87	55	52	68	90	55			97	56
39.5	91	56	88	59	53	69	91	56			98	57
40	91	57	87	60	53	68	91	57			98	59
40.5	92	58	88	63	54	69	92	58			97	58
41	93	60	88	66	55	71	93	60			98	59
41.5	92	61	87	67	54	70	92	61			98	60
42	93	63	88	70	56	71	93	63			98	59
42.5	94	65	88	72	57	72	94	65			99	61
43	93	65	87	72	57	72	93	65			99	61
43.5	95	67	88	73	58	73	95	67			99	63
44	96	69	89	75	59	74	96	69			98	62
44.5	95	69	87	74	59	73	95	69			99	63
45	96	71	88	76	61	74	96	71			99	64
45.5	96	73	89	77	62	75	96	73			98	63
46	95	73	88	77	61	74	95	73			99	64
46.5	96	75	89	78	62	75	96	75			99	65
47	97	76	90	79	63	75	97	76			98	64
47.5	96	76	89	78	63	75	96	76			99	66
48	97	77	91	79	64	75	97	77			99	67
48.5	98	78	91	81	66	77	98	78			98	66
49	97	78	92	81	66	76	97	78			99	67
49.5	98	79	91	80	67	77	98	79			99	68
50	97	78	91	81	69	79	97	78			98	67
50.5	98	79	92	83	68	78	98	79			99	69
51	98	80	91	81	70	79	98	80			99	70
51.5	97	79	92	82	71	80	97	79			98	69
52	98	80	93	83	71	79	98	80			99	70
52.5	99	81	92	82	72	80	99	81			99	72
53	98	80	92	83	73	81	98	80			98	71
53.5	99	81	93	84	72	80	99	81			99	72
54	99	82	92	83	73	81	99	82			99	73
54.5	98	81	93	84	74	82	98	81			98	72
55	99	82	93	85	74	82	99	82			99	73
55.5	99	82	92	84	75	82	99	82			99	74
56	98	82	93	85	76	83	98	82			98	73
56.5	99	82	94	85	76	82	99	82			98	75
57	99	83	92	84	77	83	99	83			99	76
57.5	98	82	93	85	77	84	98	82			99	77
58	99	83	94	86	76	83	99	83			98	76
58.5	99	83	95	87	77	84	99	83			98	77
59	98	83	94	86	79	85	98	83			99	78
59.5	99	83	94	86	78	84	99	83			97	77
60	98	83	95	87	79	85	98	83			98	78
60.5	99	84	94	86	79	86	99	84			98	79
61	99	84	95	87	79	85	99	84			97	78
61.5	98	83	95	87	80	86	98	83			98	79
62	99	84	94	86	80	87	99	84			99	80
62.5	99	85	95	87	80	86	99	85			97	79
63	98	84	95	88	81	87	98	84			98	80
63.5	99	85	94	87	82	88	99	85			98	81
64	99	85	94	87	81	87	99	85			97	80
64.5	98	85	95	88	82	88	98	85			98	81
65	99	86	94	87	83	89	99	86			98	82
65.5	99	86	95	87	84	90	99	86			97	81
66	98	86	95	88	83	89	98	86			98	82
66.5	99	86	94	87	84	89	99	86			98	82
67	99	87			85	90	99	87			97	81
67.5	98	86			84	89	98	86			97	82
68	99	87			85	90	99	87			98	83
68.5	98	86			86	90	98	86			97	82
											97	83
											98	84
											97	83
											97	84
											98	85
											98	85
											97	84
											97	86
											98	86
											97	85
											97	86
											98	87
											97	86
											97	87
											98	87
											96	87
											97	87
											97	88
											96	87
											97	88
											97	89
											96	88
											97	88
											97	89
											96	88
											97	89
											97	89
											96	89
											97	90
											97	90
											96	89

## Sheet: rate of wrinkle formation
	run 1 (depicted in Fig. 2C)				run 2				run 3
	without PMS		with PMS		without PMS		with PMS		without PMS		with PMS
time (h)	no potential	potential	no potential	potential	no potential	potential	no potential	potential	no potential	potential	no potential	potential
0	0	0	0	0	0	0	0	0	0	0	0	0
0.5	0.0725	0.0181	0.3329	0	0.0416	0.2636	2.246	1.3947	1.3222	0.9419	0.4939	0.2717
1	0.0181	0.0362	0.2334	0.0648	0	0.111	1.6845	1.1049	1.2342	0.7939	0.7409	0.247
1.5	0.0979	0.0255	0.3451	0.047	0.0139	0.1803	1.2204	1.0619	1.1755	1.0717	0.4199	0.1729
2	0.0691	-0.0173	0.1406	-0.0128	0.037	0.3576	1.573	1.21	1.0335	0.494	0.7345	0.2448
2.5	0	0.0346	0.1794	0.0065	0.0266	0.1728	1.2446	0.9334	1.0868	0.8233	0.584	0.2336
3	0.2001	0.0544	0.0989	0.0533	-0.0133	0.5053	0.7653	0.3827	0.5914	0.5019	0.3971	0.1168
3.5	0.0659	0.0494	0.5421	0.0943	0.0337	0.7524	1.3832	0.6422	1.197	0.756	0.3244	0.0258
4	0.0823	0.0165	0.2239	0.0354	0.0383	0.1406	1.1526	0.8562	0.5132	0.5386	0.4214	0.1552
4.5	0.0981	0.1103	0.2239	0.0118	0	0.1789	0.4977	0.8019	0.7401	0.8458	0.3992	0.0887
5	0.063	0.0315	0.345	0.0447	0.0656	0.5443	1.134	0.882	0.4925	0.433	0.3052	0.084
5.5	0.0945	0.063	0.1705	0	0.0123	0.2451	0.7875	0.8663	0.853	0.6795	0.2518	0.2099
6	0.1142	0.0522	0.1137	0.1137	0	0.098	0.1293	0.4129	0.2574	0.1945	0.3987	0.1889
6.5	0.0604	0.0302	0.0644	0.0031	0.0015	0.436	0.5739	0.8458	0.6103	0.9017	-0.048	0.0591
7	0.0698	0.0445	0.2079	0.0109	0	0.1886	0.7854	0.8156	0.166	0.3691	0.379	0.2793
7.5	0.0289	0	0.1203	0.0438	0.0236	0.0354	0.0046	0.3962	0.718	0.7579	0.2593	0.0997
8	0	0.1446	0.1115	0.002	0.0464	0.2898	0.6361	1.4746	0.3682	0.4493	-0.001	0.1376
8.5	0.0635	0.0909	0.1585	0.0211	0.0227	0.0568	0.5783	0.8385	0.7923	0.6006	0.2096	0.1143
9	0.0832	0	0.1479	0.0211	0.0227	0.0341	0.1589	0.3751	0.1909	0.4162	0.4001	0.1905
9.5	0.0694	0.0971	0.1153	-0.0128	0.0402	0.0491	0.6103	0.7491	0.5759	0.821	0.0153	0.0178
10	0.102	0.1967	0.1931	0.0305	0.0219	0.1422	-0.1686	0.3756	0.0455	0.5004	0.2536	0.163
10.5	0.0399	0.1596	0.1118	0.0102	0.0219	0.0438	0.4787	0.8908	0.8721	0.8603	0.1811	0.1449
11	0.0665	0.0931	0.2323	-0.0115	0.0684	-0.0754	0.6515	0.8775	0.3166	0.3394	-0.013	0.0586
11.5	0.0786	0.2749	0.2553	0.0098	0.0106	0.0317	-0.0773	0.449	0.9094	0.8298	0.2766	0.0519
12	0.115	0.0639	0.1865	0.0491	0	0	0.4856	0.7796	0.3543	0.1969	0.1556	0.1383
12.5	0.1224	0.3174	0.2356	0	0.0603	-0.224	0.5751	0.8051	0.7658	0.8205	0.1013	0.0461
13	0.1103	0.2206	0.0705	0.0148	0.0711	0.0102	-0.4642	-0.2695	0.2143	0.306	0.2799	0.1647
13.5	0.1348	-0.1348	0.1707	0.0095	0.0305	0.0305	0.5024	0.6617	1.0777	0.8663	0.3458	0.0823
14	0.0355	0.4221	0.2086	0	-0.024	-0.182	0.4289	0.6984	0.4134	0.3613	-0.1395	0.0544
14.5	0.0707	0.1532	0.2706	-0.0234	0	0	-0.2926	0.0127	1.4734	0.8129	0.378	0.1418
15	0.0589	0.0354	0.2658	0.0183	0	0	0.5421	0.7425	1.1939	0.2693	0.315	0.2363
15.5	0.0086	0.2407	0.11	0.0092	-0.0235	-0.1877	0.5657	0.5068	3.0535	0.8542	0.3938	0.189
16	1.2504	0.1364	0.247	0.0036	0	0	-0.2586	-0.1264	3.6776	0.4765	-0.0767	-0.0463
16.5	1.4437	1.4323	0.133	0.0089	0	0.0284	0.6025	0.557	5.9365	1.707	0.1661	0.1661
17	3.3007	2.3416	0.2838	0.0089	-0.0221	-0.1781	0.6934	0.5911	6.1395	1.3976	0.1963	0.1057
17.5	3.9055	4.1243	0.183	0.0184	0	0	-0.1922	-0.2116	7.6451	2.9334	0.01	-0.0417
18	4.3212	4.6494	0.1971	0.0086	0	0.0092	0.6345	0.6454	6.4432	3.0559	0.3614	0.1879
18.5	4.5998	3.8665	0.1543	0.0086	-0.0121	-0.1244	0.6673	0.7111	6.8813	4.691	0.3759	0.2169
19	6.7934	2.6307	0.1793	-0.0163	0	0.0266	-0.0045	-0.2539	4.5203	5.6791	-0.1399	0.0174
19.5	7.9151	1.3448	0.2903	0.0249	0.0089	0.0355	0.6233	0.5917	4.8505	6.9329	0.2636	0.2636
20	7.0216	3.0586	0.3152	0.0249	-0.0214	-0.1373	-0.1591	-0.3551	2.7588	6.5452	0.2636	0.1665
20.5	6.9708	4.1459	0.1782	0.0071	0	0.0514	0.6503	0.7621	3.6825	8.0202	-0.1926	-0.0694
21	4.6687	3.2798	0.3133	0.0241	0	0.0257	0.6707	0.7011	0.8153	5.5519	0.3723	0.3856
21.5	7.0398	3.6524	0.3615	0.0161	-0.0199	-0.1376	-0.1229	-0.2774	2.0323	7.0206	0.2792	0.718
22	6.6078	3.9273	0.3133	0.0161	0	0.0083	0.6873	0.6578	-0.2739	3.6882	-0.1658	1.2154
22.5	3.7135	1.4225	0.1691	0.0122	0	0.0166	0.7069	0.7462	1.9535	4.0081	0.2684	1.278
23	5.889	1.4225	0.467	0.0078	-0.0188	-0.1072	0.5088	-0.2441	-0.4225	1.2012	0.2939	2.0703
23.5	5.1114	1.4225	0.7861	0.0078	0	0.0241	1.2518	0.7397	1.6167	2.4779	-0.1359	1.9308
24	1.6454	1.5492	1.0617	-0.0109	0	0.1446	1.0242	0.6638	-0.8026	-0.5573	0.3308	4.9014
24.5	1.6454	1.5492	1.1105	0.0604	-0.018	0.039	-0.0605	-0.166	1.8436	1.6973	0.3799	5.8571
25	0.6414	1.0552	2.2135	0.0076	0	1.0896	0.8158	0.6417	-0.4468	-1.1811	-0.2179	6.5272
25.5	0.6414	1.0552	3.4098	0.0506	0.1557	3.043	0.9442	0.6233	1.6917	1.4571	0.3064	11.5262
26	0.6414	1.0552	5.6186	0.0073	0.9762	3.4708	0.6732	-0.4288	-0.4943	-0.485	0.3654	11.8091
26.5	0.5113	0.9998	6.2258	0.0293	2.2815	5.6508	2.3854	0.6207	1.656	1.4145	-0.1974	10.2029
27	0.5113	0.9998	6.8198	0.0702	4.1852	6.3232	3.2899	0.6828	-0.3558	-1.2848	0.4092	9.2191
27.5	0.5113	0.9998	5.8711	0.0498	5.0827	6.377	2.2047	-0.3363	1.5791	1.2446	0.2274	6.0589
28	0.282	0.6193	5.9777	0.0355	5.8892	7.111	4.859	1.1655	-0.297	-0.9504	-0.1982	2.5776
28.5	0.282	0.6193	3.6266	0.0412	6.0941	5.2674	5.3818	0.9512	1.1913	1.6861	0.4376	4.5619
29	0.282	0.6193	4.4642	0.1587	4.3862	3.2165	3.7201	-0.2146	-0.4753	-1.136	0.372	3.0741
29.5	0.4177	0.6266	3.9605	0.345	3.76	3.2838	5.1505	0.7796	1.904	1.2778	0.4923	2.0457
30	0.4177	0.6266	2.348	0.5699	3.3478	2.573	4.2711	-0.2927	-0.6421	-0.8459	1.1204	-0.3825
30.5	0.3632	0.3476	3.359	0.8431	1.0647	0.6048	4.7233	0.7792	1.3057	1.5274	3.0217	2.6096
31	0.3632	0.3476	2.7635	1.4988	1.9527	1.8492	4.7715	0.498	-0.5502	-1.0354	3.0534	1.458
31.5	0.3632	0.3476	3.0177	3.0177	1.4283	1.4283	2.2324	-0.3278	1.2742	1.0708	4.0371	-0.5971
32	0.2946	0.3173	0.721	3.6529	0.1267	-0.1243	4.1015	0.9651	-0.3004	-0.6975	4.3796	1.5446
32.5	0.2946	0.3173	2.0832	4.0232	1.2446	1.7196	3.4244	1.004	1.1815	1.036	4.3492	0.6707
33	0.2946	0.3173	2.3957	4.0232	0.9234	1.3382	0.3161	0.051	0.2567	-0.9488	2.9005	-1.1762
33.5	0.3219	0.3804	0.3458	3.74	1.0171	1.3449	2.2815	1.9944	1.2128	1.0711	2.9651	0.9426
34	0.3219	0.3804	2.0305	4.042	-0.5275	-0.2546	1.6696	2.2362	-0.419	-1.02	2.8768	0.8837
34.5	0.3219	0.3804	1.847	3.9092	0.9309	1.3345	-0.9756	1.4266	1.2361	1.1699	1.2933	-1.4287
35	0.2701	0.4478	0.4085	3.0061	1.4778	1.3671	1.4266	2.4801	0.883	1.0264	2.2096	1.3751
35.5	0.2701	0.4478	0.4085	2.8823	0.2297	0.0287	0.9145	2.363	-0.7037	-1.022	2.513	0.5785
36	0.2701	0.4478	0.4085	2.7099	1.6636	1.379	-1.185	0.9603	-0.2666	-1.0248	-0.1215	-1.5535
36.5	0.514	0.6313	0.2373	1.5953	1.3031	1.3537	1.3434	1.976	1.1363	1.0996	1.1458	1.1733
37	0.514	0.6313	0.2373	3.0927	-0.0498	-0.3675	0.7605	1.6988	-0.0961	-0.6332	1.925	0.8433
37.5	0.4572	0.3234	0.2373	2.6979	1.0532	1.318	-1.3042	0.3316	0.9656	0.9554	0.0524	-1.3222
38	0.4572	0.3234	0.1688	0.8963	0.9916	1.2133	1.3455	1.4628	-0.5458	-0.99	1.3656	0.8424
38.5	0.4572	0.3234	0.1688	0.8963
39	0.2127	0.3407	0.1688	0.8963
39.5	0.2127	0.3407	0.1688	0.8963
40	0.2127	0.3407	0.2172	0.954
40.5	0.1834	0.2383	0.2172	0.954
41	0.1834	0.2383	0.2172	0.954
41.5	0.1834	0.2383	0.1748	0.6383
42	0.3634	0.5851	0.1748	0.6383
42.5	0.3634	0.5851	0.1748	0.6383
43	0.2752	0.2871	0.2276	0.4982
43.5	0.2752	0.2871	0.2276	0.4982
44	0.2752	0.2871	0.2276	0.4982
44.5	0.258	0.3395	0.2828	0.487
45	0.258	0.3395	0.2828	0.487
45.5	0.258	0.3395	0.2828	0.487
46	0.2683	0.357	0.361	0.3627
46.5	0.2683	0.357	0.361	0.3627
47	0.2683	0.357	0.361	0.3627
47.5	0.4911	0.4967	0.1183	0.2068
48	0.4911	0.4967	0.1183	0.2068
48.5	0.2545	0.3405	0.1183	0.2068
49	0.2545	0.3405	0.1183	0.2068
49.5	0.2545	0.3405	0.204	0.361
50	0.1711	0.2758	0.204	0.361
50.5	0.1711	0.2758	0.204	0.361
51	0.1711	0.2758	0.2355	0.2434
51.5	0.1618	0.2027	0.2355	0.2434
52	0.1618	0.2027	0.2355	0.2434
52.5	0.1618	0.2027	0.2405	0.2343
53	0.1744	0.2807	0.2405	0.2343
53.5	0.1744	0.2807	0.2405	0.2343
54	0.1744	0.2807	0.2305	0.348
54.5	0.3011	0.34	0.2305	0.348
55	0.3011	0.34	0.2305	0.348
55.5	0.1549	0.2434	0.2044	0.225
56	0.1549	0.2434	0.2044	0.225
56.5	0.1549	0.2434	0.2044	0.225
57	0.1495	0.2574	0.1497	0.1659
57.5	0.1495	0.2574	0.1497	0.1659
58	0.1495	0.2574	0.1497	0.1659
58.5	0.1024	0.1597	0.1497	0.1659
59	0.1024	0.1597	0.1698	0.2961
59.5	0.1024	0.1597	0.1698	0.2961
60	0.3088	0.4125	0.1698	0.2961
60.5	0.3088	0.4125	0.1714	0.2537
61	0.168	0.2326	0.1714	0.2537
61.5	0.168	0.2326	0.1714	0.2537
62	0.168	0.2326	0.1664	0.1772
62.5	0.1964	0.181	0.1664	0.1772
63	0.1964	0.181	0.1664	0.1772
63.5	0.1964	0.181	0.2398	0.1835
64	0.096	0.0398	0.2398	0.1835
64.5	0.096	0.0398	0.2398	0.1835
65	0.096	0.0398	0.1655	0.168
65.5	0.3745	0.2658	0.1655	0.168
66	0.3745	0.2658	0.1655	0.168

## Sheet: Figure 2D
	Onset of wrinkling (h)		Delay (h)
	potential	no potential
PMS (run 1)	30.5	23.5	7
PMS (run 2)	33	25.5	7.5
PMS (run 3)	29.5	21.5	8
no PMS (run 1)	16	15.5	0.5
no PMS (run 2)	24.5	26	-1.5
no PMS (run 3)	16	14	2
